# Supplementary material for: Physiological effects of spirulina supplementation during lactate threshold exercise at simulated altitude (2,500 m): a randomized controlled trial
Source: J Int Soc Sports Nutr. 2025 May 1;22(1):2498484. doi: 10.1080/15502783.2025.2498484 (PMC12046610; doi:10.1080/15502783.2025.2498484)
Supplement: Supplemental Material [file RSSN_A_2498484_SM8291.zip]

Archive with 6 entries (5 files):
- supple/
- supple/Supplementary File 1.doc
- supple/Supplementary File 2.docx
- supple/Supplementary File 3.docx
- supple/Supplementary File 4.docx
- supple/Supplementary File 5.docx
